# Supplementary material for: New perspectives on the plant PARP family: Arabidopsis PARP3 is inactive, and PARP1 exhibits predominant poly (ADP-ribose) polymerase activity in response to DNA damage
Source: BMC Plant Biol. 2019 Aug 19;19:364. doi: 10.1186/s12870-019-1958-9 (PMC6701155; doi:10.1186/s12870-019-1958-9)
Supplement: Supplementary file 5 — Table S1 Source data of seedling fresh weight and chlorophyll content under genotoxin treatment. (XLSX 32 kb) [file 12870_2019_1958_MOESM5_ESM.xlsx]

## Sheet: Fresh weight 
Mock
	Col-0	parp1 parp2	parp1-1	parp1-2	parp1-3	parp2-1	parp2-2	parp2-3
1	0.1351	0.1335	0.1299	0.1351	0.133	0.1377	0.1372	0.1361
2	0.1291	0.1292	0.1335	0.1291	0.1246	0.1241	0.1237	0.127
3	0.1117	0.1149	0.1172	0.1111	0.1096	0.1078	0.1099	0.1232
MMS
	Col-0	parp1 parp2	parp1-1	parp1-2	parp1-3	parp2-1	parp2-2	parp2-3
1	0.1224	0.0555	0.0785	0.0738	0.0724	0.0962	0.0973	0.0978
2	0.1034	0.04881	0.0646	0.0629	0.0676	0.0829	0.0819	0.081
3	0.1184	0.0604	0.0688	0.0796	0.0768	0.0964	0.094	0.0936
2way ANOVA anlysis
Bonferroni posttests
Mock vs MMS
	Mock	MMS	Difference	95% CI of diff.
Col-0	0.1253	0.1147	-0.01057	-0.03407 to 0.01293
parp1 parp2	0.1259	0.0549	-0.07096	-0.09446 to -0.04746
parp1-1	0.1269	0.07063	-0.05623	-0.07973 to -0.03273
parp1-2	0.1251	0.0721	-0.053	-0.07650 to -0.02950
parp1-3	0.1224	0.07227	-0.05013	-0.07363 to -0.02663
parp2-1	0.1232	0.09183	-0.03137	-0.05487 to -0.007867
parp2-2	0.1236	0.09107	-0.03253	-0.05603 to -0.009033
parp2-3	0.1288	0.0908	-0.03797	-0.06147 to -0.01447
Mock vs MMS
	Difference	t	P value	Summary
Col-0	-0.01057	1.316	P > 0.05	ns
parp1 parp2	-0.07096	8.839	P<0.001	***
parp1-1	-0.05623	7.004	P<0.001	***
parp1-2	-0.053	6.602	P<0.001	***
parp1-3	-0.05013	6.245	P<0.001	***
parp2-1	-0.03137	3.907	P<0.01	**
parp2-2	-0.03253	4.052	P<0.01	**
parp2-3	-0.03797	4.729	P<0.001	***
Bonferroni posttests
Col-0 vs parp1 parp2
Row Factor	Col-0	parp1 parp2	Difference	95% CI of diff.
Mock	0.1253	0.1259	0.0005667	-0.02884 to 0.02998
MMS	0.1147	0.0549	-0.05983	-0.08924 to -0.03042
Row Factor	Difference	t	P value	Summary
Mock	0.0005667	0.07058	P > 0.05	ns
MMS	-0.05983	7.452	P<0.001	***
Col-0 vs parp1-1
Row Factor	Col-0	parp1-1	Difference	95% CI of diff.
Mock	0.1253	0.1269	0.001567	-0.02784 to 0.03098
MMS	0.1147	0.07063	-0.0441	-0.07351 to -0.01469
Row Factor	Difference	t	P value	Summary
Mock	0.001567	0.1951	P > 0.05	ns
MMS	-0.0441	5.493	P<0.001	***
Col-0 vs parp1-2
Row Factor	Col-0	parp1-2	Difference	95% CI of diff.
Mock	0.1253	0.1251	-0.0002	-0.02961 to 0.02921
MMS	0.1147	0.0721	-0.04263	-0.07204 to -0.01322
Row Factor	Difference	t	P value	Summary
Mock	-0.0002	0.02491	P > 0.05	ns
MMS	-0.04263	5.31	P<0.001	***
Col-0 vs parp1-3
Row Factor	Col-0	parp1-3	Difference	95% CI of diff.
Mock	0.1253	0.1224	-0.0029	-0.03231 to 0.02651
MMS	0.1147	0.07227	-0.04247	-0.07188 to -0.01306
Row Factor	Difference	t	P value	Summary
Mock	-0.0029	0.3612	P > 0.05	ns
MMS	-0.04247	5.29	P<0.001	***
Col-0 vs parp2-1
Row Factor	Col-0	parp2-1	Difference	95% CI of diff.
Mock	0.1253	0.1232	-0.0021	-0.03151 to 0.02731
MMS	0.1147	0.09183	-0.0229	-0.05231 to 0.006509
Row Factor	Difference	t	P value	Summary
Mock	-0.0021	0.2616	P > 0.05	ns
MMS	-0.0229	2.852	P < 0.05	*
Col-0 vs parp2-2
Row Factor	Col-0	parp2-2	Difference	95% CI of diff.
Mock	0.1253	0.1236	-0.0017	-0.03111 to 0.02771
MMS	0.1147	0.09107	-0.02367	-0.05308 to 0.005742
Row Factor	Difference	t	P value	Summary
Mock	-0.0017	0.2118	P > 0.05	ns
MMS	-0.02367	2.948	P < 0.05	*
Col-0 vs parp2-3
Row Factor	Col-0	parp2-3	Difference	95% CI of diff.
Mock	0.1253	0.1288	0.003467	-0.02594 to 0.03288
MMS	0.1147	0.0908	-0.02393	-0.05334 to 0.005476
Row Factor	Difference	t	P value	Summary
Mock	0.003467	0.4318	P > 0.05	ns
MMS	-0.02393	2.981	P < 0.05	*
parp1 parp2 vs parp1-1
Row Factor	parp1 parp2	parp1-1	Difference	95% CI of diff.
Mock	0.1259	0.1269	0.001	-0.02841 to 0.03041
MMS	0.0549	0.07063	0.01573	-0.01368 to 0.04514
Row Factor	Difference	t	P value	Summary
Mock	0.001	0.1246	P > 0.05	ns
MMS	0.01573	1.959	P > 0.05	ns
parp1 parp2 vs parp1-2
Row Factor	parp1 parp2	parp1-2	Difference	95% CI of diff.
Mock	0.1259	0.1251	-0.0007667	-0.03018 to 0.02864
MMS	0.0549	0.0721	0.0172	-0.01221 to 0.04661
Row Factor	Difference	t	P value	Summary
Mock	-0.0007667	0.0955	P > 0.05	ns
MMS	0.0172	2.142	P > 0.05	ns
parp1 parp2 vs parp1-3
Row Factor	parp1 parp2	parp1-3	Difference	95% CI of diff.
Mock	0.1259	0.1224	-0.003467	-0.03288 to 0.02594
MMS	0.0549	0.07227	0.01736	-0.01205 to 0.04677
Row Factor	Difference	t	P value	Summary
Mock	-0.003467	0.4318	P > 0.05	ns
MMS	0.01736	2.163	P > 0.05	ns
parp1 parp2 vs parp2-1
Row Factor	parp1 parp2	parp2-1	Difference	95% CI of diff.
Mock	0.1259	0.1232	-0.002667	-0.03208 to 0.02674
MMS	0.0549	0.09183	0.03693	0.007521 to 0.06634
Row Factor	Difference	t	P value	Summary
Mock	-0.002667	0.3322	P > 0.05	ns
MMS	0.03693	4.6	P<0.001	***
parp1 parp2 vs parp2-2
Row Factor	parp1 parp2	parp2-2	Difference	95% CI of diff.
Mock	0.1259	0.1236	-0.002267	-0.03168 to 0.02714
MMS	0.0549	0.09107	0.03616	0.006754 to 0.06557
Row Factor	Difference	t	P value	Summary
Mock	-0.002267	0.2823	P > 0.05	ns
MMS	0.03616	4.504	P<0.001	***
parp1 parp2 vs parp2-3
Row Factor	parp1 parp2	parp2-3	Difference	95% CI of diff.
Mock	0.1259	0.1288	0.0029	-0.02651 to 0.03231
MMS	0.0549	0.0908	0.0359	0.006488 to 0.06531
Row Factor	Difference	t	P value	Summary
Mock	0.0029	0.3612	P > 0.05	ns
MMS	0.0359	4.471	P<0.001	***
parp1-1 vs parp1-2
Row Factor	parp1-1	parp1-2	Difference	95% CI of diff.
Mock	0.1269	0.1251	-0.001767	-0.03118 to 0.02764
MMS	0.07063	0.0721	0.001467	-0.02794 to 0.03088
Row Factor	Difference	t	P value	Summary
Mock	-0.001767	0.2201	P > 0.05	ns
MMS	0.001467	0.1827	P > 0.05	ns
parp1-1 vs parp1-3
Row Factor	parp1-1	parp1-3	Difference	95% CI of diff.
Mock	0.1269	0.1224	-0.004467	-0.03388 to 0.02494
MMS	0.07063	0.07227	0.001633	-0.02778 to 0.03104
Row Factor	Difference	t	P value	Summary
Mock	-0.004467	0.5564	P > 0.05	ns
MMS	0.001633	0.2034	P > 0.05	ns
parp1-1 vs parp2-1
Row Factor	parp1-1	parp2-1	Difference	95% CI of diff.
Mock	0.1269	0.1232	-0.003667	-0.03308 to 0.02574
MMS	0.07063	0.09183	0.0212	-0.008209 to 0.05061
Row Factor	Difference	t	P value	Summary
Mock	-0.003667	0.4567	P > 0.05	ns
MMS	0.0212	2.641	P < 0.05	*
parp1-1 vs parp2-2
Row Factor	parp1-1	parp2-2	Difference	95% CI of diff.
Mock	0.1269	0.1236	-0.003267	-0.03268 to 0.02614
MMS	0.07063	0.09107	0.02043	-0.008976 to 0.04984
Row Factor	Difference	t	P value	Summary
Mock	-0.003267	0.4069	P > 0.05	ns
MMS	0.02043	2.545	P < 0.05	*
parp1-1 vs parp2-3
Row Factor	parp1-1	parp2-3	Difference	95% CI of diff.
Mock	0.1269	0.1288	0.0019	-0.02751 to 0.03131
MMS	0.07063	0.0908	0.02017	-0.009242 to 0.04958
Row Factor	Difference	t	P value	Summary
Mock	0.0019	0.2367	P > 0.05	ns
MMS	0.02017	2.512	P < 0.05	*
parp1-2 vs parp1-3
Row Factor	parp1-2	parp1-3	Difference	95% CI of diff.
Mock	0.1251	0.1224	-0.0027	-0.03211 to 0.02671
MMS	0.0721	0.07227	0.0001667	-0.02924 to 0.02958
Row Factor	Difference	t	P value	Summary
Mock	-0.0027	0.3363	P > 0.05	ns
MMS	0.0001667	0.02076	P > 0.05	ns
parp1-2 vs parp2-1
Row Factor	parp1-2	parp2-1	Difference	95% CI of diff.
Mock	0.1251	0.1232	-0.0019	-0.03131 to 0.02751
MMS	0.0721	0.09183	0.01973	-0.009676 to 0.04914
Row Factor	Difference	t	P value	Summary
Mock	-0.0019	0.2367	P > 0.05	ns
MMS	0.01973	2.458	P < 0.05	*
parp1-2 vs parp2-2
Row Factor	parp1-2	parp2-2	Difference	95% CI of diff.
Mock	0.1251	0.1236	-0.0015	-0.03091 to 0.02791
MMS	0.0721	0.09107	0.01897	-0.01044 to 0.04838
Row Factor	Difference	t	P value	Summary
Mock	-0.0015	0.1868	P > 0.05	ns
MMS	0.01897	2.362	P < 0.05	*
parp1-2 vs parp2-3
Row Factor	parp1-2	parp2-3	Difference	95% CI of diff.
Mock	0.1251	0.1288	0.003667	-0.02574 to 0.03308
MMS	0.0721	0.0908	0.0187	-0.01071 to 0.04811
Row Factor	Difference	t	P value	Summary
Mock	0.003667	0.4567	P > 0.05	ns
MMS	0.0187	2.329	P > 0.05	ns
parp1-3 vs parp2-1
Row Factor	parp1-3	parp2-1	Difference	95% CI of diff.
Mock	0.1224	0.1232	0.0008	-0.02861 to 0.03021
MMS	0.07227	0.09183	0.01957	-0.009842 to 0.04898
Row Factor	Difference	t	P value	Summary
Mock	0.0008	0.09965	P > 0.05	ns
MMS	0.01957	2.437	P < 0.05	*
parp1-3 vs parp2-2
Row Factor	parp1-3	parp2-2	Difference	95% CI of diff.
Mock	0.1224	0.1236	0.0012	-0.02821 to 0.03061
MMS	0.07227	0.09107	0.0188	-0.01061 to 0.04821
Row Factor	Difference	t	P value	Summary
Mock	0.0012	0.1495	P > 0.05	ns
MMS	0.0188	2.342	P > 0.05	ns
parp1-3 vs parp2-3
Row Factor	parp1-3	parp2-3	Difference	95% CI of diff.
Mock	0.1224	0.1288	0.006367	-0.02304 to 0.03578
MMS	0.07227	0.0908	0.01853	-0.01088 to 0.04794
Row Factor	Difference	t	P value	Summary
Mock	0.006367	0.793	P > 0.05	ns
MMS	0.01853	2.309	P > 0.05	ns
parp2-1 vs parp2-2
Row Factor	parp2-1	parp2-2	Difference	95% CI of diff.
Mock	0.1232	0.1236	0.0004	-0.02901 to 0.02981
MMS	0.09183	0.09107	-0.0007667	-0.03018 to 0.02864
Row Factor	Difference	t	P value	Summary
Mock	0.0004	0.04982	P > 0.05	ns
MMS	-0.0007667	0.0955	P > 0.05	ns
parp2-1 vs parp2-3
Row Factor	parp2-1	parp2-3	Difference	95% CI of diff.
Mock	0.1232	0.1288	0.005567	-0.02384 to 0.03498
MMS	0.09183	0.0908	-0.001033	-0.03044 to 0.02838
Row Factor	Difference	t	P value	Summary
Mock	0.005567	0.6934	P > 0.05	ns
MMS	-0.001033	0.1287	P > 0.05	ns
parp2-2 vs parp2-3
Row Factor	parp2-2	parp2-3	Difference	95% CI of diff.
Mock	0.1236	0.1288	0.005167	-0.02424 to 0.03458
MMS	0.09107	0.0908	-0.0002667	-0.02968 to 0.02914
Row Factor	Difference	t	P value	Summary
Mock	0.005167	0.6436	P > 0.05	ns
MMS	-0.0002667	0.03322	P > 0.05	ns

## Sheet: Chlorophyll content
Mock
	Col-0	parp1 parp2	parp1-1	parp1-2	parp1-3	parp2-1	parp2-2	parp2-3
1	1.15867	0.960736	1.04655	1.16191	0.961913	1.06713	1.12417	1.07093
2	1.12541	0.963497	1.12151	1.12336	1.07417	1.1317	0.986091	1.12922
3	0.925617	1.25677	1.18812	0.988968	1.07151	1.12968	1.08075	1.08058
Zeocin
	Col-0	parp1 parp2	parp1-1	parp1-2	parp1-3	parp2-1	parp2-2	parp2-3
1	0.587086	0.264811	0.403945	0.391963	0.435232	0.520047	0.527259	0.491689
2	0.60464	0.25738	0.416646	0.378016	0.358597	0.450066	0.425019	0.416227
3	0.696612	0.341328	0.331818	0.382664	0.362272	0.471642	0.437546	0.422859
2way ANOVA anlysis
Bonferroni posttests
Mock vs Zeocin
	Mock	Zeocin	Difference	95% CI of diff.
Col-0	1.07	0.6294	-0.4405	-0.6149 to -0.2660
parp1 parp2	1.06	0.2878	-0.7725	-0.9470 to -0.5980
parp1-1	1.119	0.3841	-0.7346	-0.9091 to -0.5601
parp1-2	1.091	0.3842	-0.7072	-0.8817 to -0.5327
parp1-3	1.036	0.3854	-0.6505	-0.8250 to -0.4760
parp2-1	1.11	0.4806	-0.6289	-0.8034 to -0.4544
parp2-2	1.064	0.4633	-0.6004	-0.7749 to -0.4259
parp2-3	1.094	0.4436	-0.65	-0.8245 to -0.4755
	Difference	t	P value	Summary
Col-0	-0.4405	7.389	P<0.001	***
parp1 parp2	-0.7725	12.96	P<0.001	***
parp1-1	-0.7346	12.32	P<0.001	***
parp1-2	-0.7072	11.86	P<0.001	***
parp1-3	-0.6505	10.91	P<0.001	***
parp2-1	-0.6289	10.55	P<0.001	***
parp2-2	-0.6004	10.07	P<0.001	***
parp2-3	-0.65	10.9	P<0.001	***
Bonferroni posttests
Col-0 vs parp1 parp2
Row Factor	Col-0	parp1 parp2	Difference	95% CI of diff.
Mock	1.07	1.06	-0.009568	-0.2279 to 0.2088
Zeocin	0.6294	0.2878	-0.3416	-0.5600 to -0.1233
Row Factor	Difference	t	P value	Summary
Mock	-0.009568	0.1605	P > 0.05	ns
Zeocin	-0.3416	5.731	P<0.001	***
Col-0 vs parp1-1
Row Factor	Col-0	parp1-1	Difference	95% CI of diff.
Mock	1.07	1.119	0.04882	-0.1695 to 0.2672
Zeocin	0.6294	0.3841	-0.2453	-0.4637 to -0.02696
Row Factor	Difference	t	P value	Summary
Mock	0.04882	0.819	P > 0.05	ns
Zeocin	-0.2453	4.115	P<0.001	***
Col-0 vs parp1-2
Row Factor	Col-0	parp1-2	Difference	95% CI of diff.
Mock	1.07	1.091	0.02151	-0.1968 to 0.2399
Zeocin	0.6294	0.3842	-0.2452	-0.4636 to -0.02688
Row Factor	Difference	t	P value	Summary
Mock	0.02151	0.3609	P > 0.05	ns
Zeocin	-0.2452	4.114	P<0.001	***
Col-0 vs parp1-3
Row Factor	Col-0	parp1-3	Difference	95% CI of diff.
Mock	1.07	1.036	-0.03404	-0.2524 to 0.1843
Zeocin	0.6294	0.3854	-0.2441	-0.4624 to -0.02573
Row Factor	Difference	t	P value	Summary
Mock	-0.03404	0.571	P > 0.05	ns
Zeocin	-0.2441	4.095	P<0.001	***
Col-0 vs parp2-1
Row Factor	Col-0	parp2-1	Difference	95% CI of diff.
Mock	1.07	1.11	0.0396	-0.1788 to 0.2580
Zeocin	0.6294	0.4806	-0.1489	-0.3672 to 0.06949
Row Factor	Difference	t	P value	Summary
Mock	0.0396	0.6644	P > 0.05	ns
Zeocin	-0.1489	2.497	P < 0.05	*
Col-0 vs parp2-2
Row Factor	Col-0	parp2-2	Difference	95% CI of diff.
Mock	1.07	1.064	-0.00623	-0.2246 to 0.2121
Zeocin	0.6294	0.4633	-0.1662	-0.3845 to 0.05218
Row Factor	Difference	t	P value	Summary
Mock	-0.00623	0.1045	P > 0.05	ns
Zeocin	-0.1662	2.788	P < 0.05	*
Col-0 vs parp2-3
Row Factor	Col-0	parp2-3	Difference	95% CI of diff.
Mock	1.07	1.094	0.02368	-0.1947 to 0.2420
Zeocin	0.6294	0.4436	-0.1859	-0.4042 to 0.03250
Row Factor	Difference	t	P value	Summary
Mock	0.02368	0.3972	P > 0.05	ns
Zeocin	-0.1859	3.118	P<0.01	**
parp1 parp2 vs parp1-1
Row Factor	parp1 parp2	parp1-1	Difference	95% CI of diff.
Mock	1.06	1.119	0.05839	-0.1600 to 0.2767
Zeocin	0.2878	0.3841	0.0963	-0.1221 to 0.3146
Row Factor	Difference	t	P value	Summary
Mock	0.05839	0.9795	P > 0.05	ns
Zeocin	0.0963	1.616	P > 0.05	ns
parp1 parp2 vs parp1-2
Row Factor	parp1 parp2	parp1-2	Difference	95% CI of diff.
Mock	1.06	1.091	0.03108	-0.1873 to 0.2494
Zeocin	0.2878	0.3842	0.09637	-0.1220 to 0.3147
Row Factor	Difference	t	P value	Summary
Mock	0.03108	0.5214	P > 0.05	ns
Zeocin	0.09637	1.617	P > 0.05	ns
parp1 parp2 vs parp1-3
Row Factor	parp1 parp2	parp1-3	Difference	95% CI of diff.
Mock	1.06	1.036	-0.02447	-0.2428 to 0.1939
Zeocin	0.2878	0.3854	0.09753	-0.1208 to 0.3159
Row Factor	Difference	t	P value	Summary
Mock	-0.02447	0.4105	P > 0.05	ns
Zeocin	0.09753	1.636	P > 0.05	ns
parp1 parp2 vs parp2-1
Row Factor	parp1 parp2	parp2-1	Difference	95% CI of diff.
Mock	1.06	1.11	0.04917	-0.1692 to 0.2675
Zeocin	0.2878	0.4806	0.1927	-0.02561 to 0.4111
Row Factor	Difference	t	P value	Summary
Mock	0.04917	0.8249	P > 0.05	ns
Zeocin	0.1927	3.234	P<0.01	**
parp1 parp2 vs parp2-2
Row Factor	parp1 parp2	parp2-2	Difference	95% CI of diff.
Mock	1.06	1.064	0.003338	-0.2150 to 0.2217
Zeocin	0.2878	0.4633	0.1754	-0.04292 to 0.3938
Row Factor	Difference	t	P value	Summary
Mock	0.003338	0.056	P > 0.05	ns
Zeocin	0.1754	2.943	P < 0.05	*
parp1 parp2 vs parp2-3
Row Factor	parp1 parp2	parp2-3	Difference	95% CI of diff.
Mock	1.06	1.094	0.03325	-0.1851 to 0.2516
Zeocin	0.2878	0.4436	0.1558	-0.06260 to 0.3741
Row Factor	Difference	t	P value	Summary
Mock	0.03325	0.5578	P > 0.05	ns
Zeocin	0.1558	2.613	P < 0.05	*
parp1-1 vs parp1-2
Row Factor	parp1-1	parp1-2	Difference	95% CI of diff.
Mock	1.119	1.091	-0.02731	-0.2457 to 0.1910
Zeocin	0.3841	0.3842	7.79e-05	-0.2183 to 0.2184
Row Factor	Difference	t	P value	Summary
Mock	-0.02731	0.4581	P > 0.05	ns
Zeocin	7.79e-05	0.001307	P > 0.05	ns
parp1-1 vs parp1-3
Row Factor	parp1-1	parp1-3	Difference	95% CI of diff.
Mock	1.119	1.036	-0.08286	-0.3012 to 0.1355
Zeocin	0.3841	0.3854	0.001231	-0.2171 to 0.2196
Row Factor	Difference	t	P value	Summary
Mock	-0.08286	1.39	P > 0.05	ns
Zeocin	0.001231	0.02065	P > 0.05	ns
parp1-1 vs parp2-1
Row Factor	parp1-1	parp2-1	Difference	95% CI of diff.
Mock	1.119	1.11	-0.009218	-0.2276 to 0.2091
Zeocin	0.3841	0.4806	0.09645	-0.1219 to 0.3148
Row Factor	Difference	t	P value	Summary
Mock	-0.009218	0.1546	P > 0.05	ns
Zeocin	0.09645	1.618	P > 0.05	ns
parp1-1 vs parp2-2
Row Factor	parp1-1	parp2-2	Difference	95% CI of diff.
Mock	1.119	1.064	-0.05505	-0.2734 to 0.1633
Zeocin	0.3841	0.4633	0.07914	-0.1392 to 0.2975
Row Factor	Difference	t	P value	Summary
Mock	-0.05505	0.9235	P > 0.05	ns
Zeocin	0.07914	1.328	P > 0.05	ns
parp1-1 vs parp2-3
Row Factor	parp1-1	parp2-3	Difference	95% CI of diff.
Mock	1.119	1.094	-0.02514	-0.2435 to 0.1932
Zeocin	0.3841	0.4436	0.05946	-0.1589 to 0.2778
Row Factor	Difference	t	P value	Summary
Mock	-0.02514	0.4218	P > 0.05	ns
Zeocin	0.05946	0.9975	P > 0.05	ns
parp1-2 vs parp1-3
Row Factor	parp1-2	parp1-3	Difference	95% CI of diff.
Mock	1.091	1.036	-0.05555	-0.2739 to 0.1628
Zeocin	0.3842	0.3854	0.001153	-0.2172 to 0.2195
Row Factor	Difference	t	P value	Summary
Mock	-0.05555	0.9319	P > 0.05	ns
Zeocin	0.001153	0.01934	P > 0.05	ns
parp1-2 vs parp2-1
Row Factor	parp1-2	parp2-1	Difference	95% CI of diff.
Mock	1.091	1.11	0.01809	-0.2003 to 0.2364
Zeocin	0.3842	0.4806	0.09637	-0.1220 to 0.3147
Row Factor	Difference	t	P value	Summary
Mock	0.01809	0.3035	P > 0.05	ns
Zeocin	0.09637	1.617	P > 0.05	ns
parp1-2 vs parp2-2
Row Factor	parp1-2	parp2-2	Difference	95% CI of diff.
Mock	1.091	1.064	-0.02774	-0.2461 to 0.1906
Zeocin	0.3842	0.4633	0.07906	-0.1393 to 0.2974
Row Factor	Difference	t	P value	Summary
Mock	-0.02774	0.4654	P > 0.05	ns
Zeocin	0.07906	1.326	P > 0.05	ns
parp1-2 vs parp2-3
Row Factor	parp1-2	parp2-3	Difference	95% CI of diff.
Mock	1.091	1.094	0.002168	-0.2162 to 0.2205
Zeocin	0.3842	0.4436	0.05938	-0.1590 to 0.2777
Row Factor	Difference	t	P value	Summary
Mock	0.002168	0.03638	P > 0.05	ns
Zeocin	0.05938	0.9961	P > 0.05	ns
parp1-3 vs parp2-1
Row Factor	parp1-3	parp2-1	Difference	95% CI of diff.
Mock	1.036	1.11	0.07364	-0.1447 to 0.2920
Zeocin	0.3854	0.4806	0.09522	-0.1231 to 0.3136
Row Factor	Difference	t	P value	Summary
Mock	0.07364	1.235	P > 0.05	ns
Zeocin	0.09522	1.597	P > 0.05	ns
parp1-3 vs parp2-2
Row Factor	parp1-3	parp2-2	Difference	95% CI of diff.
Mock	1.036	1.064	0.02781	-0.1905 to 0.2462
Zeocin	0.3854	0.4633	0.07791	-0.1404 to 0.2963
Row Factor	Difference	t	P value	Summary
Mock	0.02781	0.4665	P > 0.05	ns
Zeocin	0.07791	1.307	P > 0.05	ns
parp1-3 vs parp2-3
Row Factor	parp1-3	parp2-3	Difference	95% CI of diff.
Mock	1.036	1.094	0.05772	-0.1606 to 0.2761
Zeocin	0.3854	0.4436	0.05822	-0.1601 to 0.2766
Row Factor	Difference	t	P value	Summary
Mock	0.05772	0.9683	P > 0.05	ns
Zeocin	0.05822	0.9768	P > 0.05	ns
parp2-1 vs parp2-2
Row Factor	parp2-1	parp2-2	Difference	95% CI of diff.
Mock	1.11	1.064	-0.04583	-0.2642 to 0.1725
Zeocin	0.4806	0.4633	-0.01731	-0.2357 to 0.2010
Row Factor	Difference	t	P value	Summary
Mock	-0.04583	0.7689	P > 0.05	ns
Zeocin	-0.01731	0.2904	P > 0.05	ns
parp2-1 vs parp2-3
Row Factor	parp2-1	parp2-3	Difference	95% CI of diff.
Mock	1.11	1.094	-0.01592	-0.2343 to 0.2024
Zeocin	0.4806	0.4436	-0.03699	-0.2553 to 0.1814
Row Factor	Difference	t	P value	Summary
Mock	-0.01592	0.2671	P > 0.05	ns
Zeocin	-0.03699	0.6206	P > 0.05	ns
parp2-2 vs parp2-3
Row Factor	parp2-2	parp2-3	Difference	95% CI of diff.
Mock	1.064	1.094	0.02991	-0.1884 to 0.2483
Zeocin	0.4633	0.4436	-0.01968	-0.2380 to 0.1987
Row Factor	Difference	t	P value	Summary
Mock	0.02991	0.5018	P > 0.05	ns
Zeocin	-0.01968	0.3302	P > 0.05	ns
